# Supplementary material for: Evolutionary dynamics of hyperbolic language
Source: PLoS Comput Biol. 2023 Feb 23;19(2):e1010872. doi: 10.1371/journal.pcbi.1010872 (PMC9949666; doi:10.1371/journal.pcbi.1010872)
Supplement: S2 File — (TXT) [file pcbi.1010872.s002.txt]

140%
-----
Feb 19, 2019: https://www.express.co.uk/sport/football/1089221/Champions-League-news-Liverpool-Bayern-Munich-VAR


120%
---------
Aug 11 2017: https://www.theguardian.com/football/2017/aug/11/chelsea-antonio-conte-title-defence

Feb 17 2013: https://www.dailymail.co.uk/sport/football/article-2280027/Manchester-Citys-Yaya-Toure-wants-make-Manchester-United-feel-little-nervous-refuses-title.html

Feb 2 2008: https://www.theguardian.com/football/2008/feb/02/derbycounty.premierleague

July 8 2018: https://www.dailymail.co.uk/sport/football/article-5931005/Chelsea-winger-Kenedy-set-sign-season-long-loan-Newcastle.html

May 20 2018: https://www.dailymail.co.uk/sport/football/article-5750171/Chelsea-striker-Michy-Batshuayi-FA-Cup-scorer-didnt-know.html

May 18 2018: https://www.theguardian.com/football/2018/may/18/antonio-conte-chelsea-winner-lost-mojo-fa-cup-final

Jan 24 2018: https://www.dailymail.co.uk/sport/football/article-5309573/Arsenal-boss-Arsene-Wenger-tackle-unfinished-business.html

Sep 13 2016: https://www.mirror.co.uk/sport/football/news/champions-league-rookies-leicester-happy-8827776

May 25 2013: https://www.dailymail.co.uk/sport/football/article-2330957/Championship-play-final-Ian-Holloway-v-Gianfranco-Zola-Motormouth-v-Mr-Modesty.html

Jan 16 2013: https://www.dailymail.co.uk/sport/football/article-2263526/Chelsea-2-Southampton-2-Video-highlights.html


May 5 2010: https://www.dailymail.co.uk/sport/football/article-1272621/Steven-Pienaar-pledges-future-Everton-Manchester-United-Spurs-wait-wings.html

Sep 16 2017: https://www.mirror.co.uk/sport/football/news/arsenal-hammering-year-ago-catalyst-11184753


July 1 2016: https://www.telegraph.co.uk/football/2016/07/01/germany-vs-italy-euro-2016-quarter-final-live/

Mar 18 2018: https://www.express.co.uk/sport/football/933298/Leicester-City-vs-Chelsea-Antonio-Conte-FA-Cup

Feb 7 2017: https://www.express.co.uk/sport/football/764013/Chelsea-Antonio-Conte-Eden-Hazard-Arsenal-Premier-League

May 28 2017: https://www.express.co.uk/sport/football/809949/Chelsea-Transfer-News-LIVE-Updates-Rumours-Gossip

Oct 26 2018: https://www.express.co.uk/sport/football/1032368/Man-Utd-news-Jose-Mourinho-Joao-Moutinho-Wolves

July 3 2018: https://www.dailymail.co.uk/sport/football/article-5913275/Thomas-Meunier-concedes-doesnt-know-stop-Neymar.html

June 15 2018: https://www.express.co.uk/sport/football/974598/Man-Utd-news-Romelu-Lukaku-Puma-Jay-Z-announcement

June 11 2018: https://www.mirror.co.uk/sport/football/news/england-captain-harry-kane-ready-12684045

May 17 2018: https://www.express.co.uk/sport/football/960762/Manchester-United-boss-Jose-Mourinho-Chelsea-Cesc-Fabregas

Apr 7 2018: https://www.express.co.uk/sport/football/942556/Gianluca-Vialli-Antonio-Conte-Chelsea

Feb 23 2018: https://www.dailymail.co.uk/sport/football/article-5427791/Chelsea-stars-use-resistance-bands-ahead-Man-Utd-clash.html

Feb 1 2018: https://www.thesun.co.uk/sport/football/5477716/chelsea-antonio-conte-sacked-odds-slashed/

Dec 11 2017: https://www.telegraph.co.uk/football/2017/12/11/antonio-conte-worries-squad-not-big-enough-compete-chelsea-handed/

Sep 16 2017: https://www.mirror.co.uk/sport/football/news/arsenal-hammering-year-ago-catalyst-11184753

Aug 12 2017: https://www.dailymail.co.uk/sport/football/article-4784218/Chelsea-boss-Antonio-Conte-hints-Michy-Batshuayi-start.html

Feb 11 2017: https://www.thesun.co.uk/sport/football/2842203/chelsea-manager-antonio-conte-has-admitted-he-doesnt-like-watching-himself-on-tv-after-matches-because-he-is-ashamed-of-the-passion-he-shows-on-the-touchline/


130%
-----------------
March 17 2018: https://www.mirror.co.uk/sport/football/news/chelsea-winning-trophy-season-not-12205495

Jan 29 2018: https://www.dailymail.co.uk/sport/football/article-5324691/Antonio-Conte-proud-sung-Chelsea-fans.html

June 29 2016: https://www.dailymail.co.uk/sport/football/article-3665854/Daniele-Rossi-set-miss-Euro-2016-eight-clash-Germany-sitting-training-again.html


Nov 20 2018: https://www.dailymail.co.uk/sport/football/article-495208/Croatia-legend-Davor-Suker-backs-England-qualify.html

Aug 25 2015: https://www.theguardian.com/football/blog/2015/aug/25/liverpool-brendan-rodgers-steven-gerrard-mario-balotelli-raheem-sterling

July 7 2016: https://www.telegraph.co.uk/football/2016/07/01/germany-vs-italy-euro-2016-quarter-final-live/

Feb 7 2017: https://www.express.co.uk/sport/football/764013/Chelsea-Antonio-Conte-Eden-Hazard-Arsenal-Premier-League

May 28 2017: https://www.express.co.uk/sport/football/809949/Chelsea-Transfer-News-LIVE-Updates-Rumours-Gossip

Oct 11 2012: https://www.express.co.uk/sport/football/351379/Phil-Jagielka-was-my-hero-it-s-an-honour-to-eat-soup-with-him-says-Kyle-Walker


200%
---------------------
Aug 8 2018: https://www.dailymail.co.uk/sport/football/article-6038805/Jordi-Cruyff-takes-Chongqing-Lifan-Paulo-Bento-fired.html

Apr 1 2014: https://www.mirror.co.uk/sport/football/news/on-loan-wigan-keeper-ali-al-3327982

Apr 3 2014: https://www.mirror.co.uk/sport/football/news/marouane-chamakh-targeted-20-goal-mark-3344497

Dec 3 2010: https://www.dailymail.co.uk/sport/football/article-1335266/Arsenal-striker-Marouane-Chamakh-targets-20-goals-debut-season-Emirates.html

May 31 2007: https://www.theguardian.com/football/2007/may/31/sport.comment3


Mar 5 2019: https://www.theguardian.com/football/2019/mar/05/thomas-tuchel-psg-united-beware-spirrit-1999

Feb 2 2019: https://www.independent.co.uk/sport/football/tottenham-vs-newcastle-live-stream-latest-score-goals-updates-watch-premier-league-tv-channel-where-a8759726.html

Aug 6 2018: https://www.theguardian.com/football/2018/aug/16/tottenham-hotspur-may-play-manchester-city-wembley-day-after-nfl

May 5 2018: https://www.theguardian.com/football/2018/may/05/jurgen-klopp-liverpool-point-at-chelsea-top-four-confirmation

Feb 25 2018: https://www.independent.co.uk/sport/football/fa-league-cups/arsene-wenger-nervous-arsenal-efl-cup-final-selfinflicted-manchester-city-a8228246.html

May 20 2017: https://www.theguardian.com/football/2017/may/20/stoke-ramadan-sobhi-egypt-premier-leagueal-ahly

Mar 29 2017: https://www.theguardian.com/football/2017/mar/29/manchester-united-zlatan-ibrahimovic-hints-extend-contract

Jan 18 2017: https://www.bbc.com/sport/football/38665575

Sep 18 2016: https://www.mirror.co.uk/sport/football/news/cristiano-ronaldo-reveals-hes-feeling-8865366

Jan 15 2016: https://www.dailymail.co.uk/sport/football/article-3401881/Harry-Kane-inspires-fear-Romario-Ronaldo-did-claims-Tottenham-boss-Mauricio-Pochettino.html

Dec 31 2015: https://www.theguardian.com/football/blog/2015/dec/31/rafa-benitez-spain-real-madrid

Nov 8 2015: https://www.bbc.com/sport/football/34691295

Oct 29 2015: https://www.mirror.co.uk/sport/football/news/alberto-moreno-reveals-brendan-rodgers-6732383

Oct 22 2015: https://www.theguardian.com/football/2015/oct/22/furious-mauricio-pochettino-tottenham-europa-league

Oct 15 2015: https://www.express.co.uk/sport/football/612334/Mauricio-Pochettino-Tottenham-Players-Match-Liverpool-Intensity-Premier-League-Win

Oct 14 2015: https://www.mirror.co.uk/sport/football/news/sweden-superstar-zlatan-ibrahimovic-says-6632256

Mar 17 2015: https://www.theguardian.com/football/2015/mar/17/barcelona-manchester-city-suffer-andres-iniesta

Feb 25 2015: https://www.express.co.uk/sport/football/560508/Monaco-goal-hero-Geoffrey-Kondogbia-not-surprised-by-victory-over-Arsenal

Mar 31 2014: https://www.theguardian.com/football/blog/2014/mar/31/manchester-united-bayern-munich-samuel-kuffour

Nov 8 2013: https://www.theguardian.com/football/2013/nov/08/football-briefs

May 17 2013: https://www.theguardian.com/football/2013/may/17/paolo-di-canio-sunderland

Nov 13 2012: https://www.independent.co.uk/sport/football/international/swedish-captain-zlatan-ibrahimovic-hails-fantastic-steven-gerrard-8312972.html

Oct 30 2012: https://www.independent.co.uk/sport/football/fa-league-cups/swindon-boss-paolo-di-canio-hoping-to-upset-aston-villa-in-capital-one-cup-8254507.html

Nov 14 2011: https://www.theguardian.com/football/2011/nov/14/slaven-bilic-croatia-euro-2012

May 13 2011: https://www.theguardian.com/football/2011/may/13/carlos-tevez-manchester-city

May 5 2011: https://www.theguardian.com/football/2011/may/05/carlos-tevez-fit-fa-cup-final


110%
---------
Aug 23 2018: https://www.express.co.uk/sport/football/1007337/Rangers-news-Kyle-Lafferty-FC-Ufa-Europa-League

Apr 2 2018: https://www.mirror.co.uk/sport/football/news/league-two-promotion-race-contenders-12259311

Sept 21 2017: https://www.bbc.com/sport/football/41354199

Sept 15 2017: https://www.bbc.com/sport/football/41279870

Aug 14 2017: https://www.theguardian.com/football/2017/aug/14/jermaine-pennant-interview-arsenal-liverpool-billericay-town

Dec 14 2016: https://www.bbc.com/sport/football/38310889

Oct 25 2015: https://www.independent.co.uk/sport/football/premier-league/liverpool-vs-southampton-live-latest-score-and-news-from-todays-premier-league-meeting-at-anfield-a6707941.html

Aug 25 2015: https://www.bbc.com/sport/football/33960041

Feb 5 2015: https://www.bbc.com/sport/football/31151312

Sept 11 2014: https://www.bbc.com/sport/football/29165587

July 23 2014: https://www.bbc.com/sport/football/28441977

Feb 13 2014: https://www.theguardian.com/football/2014/feb/13/world-cup-fiver-colombia-jersey

Nov 23 2013: https://www.mirror.co.uk/sport/football/news/stupid-football-quotes-no-colemanballs-2866875

July 14 2013: https://www.theguardian.com/football/2013/jul/14/hope-powell-england-european-championships

Nov 13 2012: https://www.bbc.com/sport/football/20321195

Sep 15 2012: https://www.theguardian.com/football/2012/sep/15/christophe-berra-wolves-leicester

Apr 6 2012: https://www.express.co.uk/sport/football/313025/Dyer-raring-to-go-against-Newcastle

Feb 6 2012: https://www.express.co.uk/sport/football/300345/Aberdeen-skipper-Andrew-Considine-urges-Fraser-Fyvie-to-stay-longer-at-Dons

Jan 30 2012: https://www.independent.co.uk/sport/football/premier-league/micah-richards-welcomes-return-of-manchester-city-captain-vincent-kompany-6297011.html

Dec 5 2011: https://www.independent.co.uk/sport/football/premier-league/stephen-ward-wolves-players-are-behind-mick-mccarthy-6272638.html

Oct 4 2011: https://www.bbc.com/sport/football/15168165

Sept 4 2011: https://www.express.co.uk/sport/football/269145/Rooney-I-ll-never-quit-England

Jan 27 2011: https://www.mirror.co.uk/sport/football/news/manchester-city-boss-roberto-mancini-3336820

Aug 8 2010: https://www.theguardian.com/football/2010/aug/08/observer-fans-predictions-premier-league

mar 5 2010: https://www.independent.co.uk/sport/football/international/walcott-says-fitness-is-the-key-1916691.html

Dec 14 2009: https://www.theguardian.com/football/2009/dec/14/burnley-fulham-premier-league

Nov 18 2009: https://www.theguardian.com/football/2009/nov/18/republic-ireland-france-world-cup-qualifier

Aug 11 2008: https://www.theguardian.com/football/2008/aug/11/westbrom.premierleague

Apr 2 2007: https://www.theguardian.com/football/2007/apr/02/match.wolverhamptonwanderersfootball

Feb 22 2007: https://www.theguardian.com/football/2007/feb/27/newsstory.sport9

July 7 2006: https://www.theguardian.com/football/2006/jul/07/sport.worldcup2006

Feb 21 2006: https://www.theguardian.com/football/2006/feb/21/championsleague.liverpool

Jan 12 2006: https://www.theguardian.com/football/2006/jan/12/newsstory.rangers

Jan 9 2004: https://www.theguardian.com/football/2004/jan/09/newsstory.sport10

Sept 16 2002: https://www.theguardian.com/football/2002/sep/16/match.sport

May 9 2002: https://www.theguardian.com/football/2002/may/09/thefiver.sport

Feb 1 2002: https://www.theguardian.com/football/2002/feb/01/thefiver.sport

Dec 7 2000: https://www.theguardian.com/football/2000/dec/07/newsstory.sport

Feb 18 2000: https://www.theguardian.com/football/2000/feb/18/newsstory.sport2


Nov 9 2014: https://www.theguardian.com/football/2014/nov/09/fa-cup-first-round-blyth-spartans-worcester

Mar 13 2014: https://www.dailymail.co.uk/sport/football/article-2579365/MARTIN-SAMUEL-THE-DEBATE-We-actually-agree-Match-Day-panel-picked-merit.html

June 7 2013: https://www.theguardian.com/football/2013/jun/07/croatia-scotland-world-cup-qualifier

May 9 2013: https://www.bbc.com/sport/football/22466795

Sep 7 2012: https://www.theguardian.com/football/2012/sep/07/small-talk-martin-kelly-liverpool

Apr 4 2009: https://www.theguardian.com/football/2009/apr/04/fans-verdict-football

Mar 18 2009: https://www.theguardian.com/football/2009/mar/18/jonas-olsson-rob-green-elbow-west-ham-west-brom

Feb 1 2009: https://www.theguardian.com/football/2009/feb/01/ricky-sbragia-tal-ben-haim-sunderland-darren-bent-newcastle-shola-ameobi

Mar 6 2007: https://www.dailymail.co.uk/sport/football/article-440200/Curbishley-gets-dreaded-vote-confidence-Magnusson.html


Oct 12 2018: https://www.express.co.uk/sport/football/1030469/Man-Utd-news-Zlatan-Ibrahimovic-loan-move-fan-reaction

Nov 7 2017: https://www.theguardian.com/football/2017/nov/07/football-transfer-rumours-david-de-gea-real-madrid-swap-raphael-varane

Feb 25 2015: https://www.theguardian.com/football/2015/feb/25/football-fiver-

Jan 14 2015: https://www.theguardian.com/football/blog/2015/jan/14/desperate-sunderland-gamble-jermain-defoe-toronto-fc

Aug 13 2013: https://www.express.co.uk/sport/football/421634/Giving-100-Not-enough-in-football

June 8 2013: https://www.bbc.com/sport/football/22826383

May 9 2012: https://www.bbc.com/sport/football/18004471

Mar 8 2012: https://www.bbc.com/sport/football/17300960

Dec 20 2007: https://www.express.co.uk/sport/football/29046/Rooney-aims-to-make-Capello-legend

Nov 20 2006: https://www.theguardian.com/football/2006/nov/20/sport.comment1

Sep 30 2006: https://www.theguardian.com/football/2006/sep/30/newsstory.sport8

Dec 31 2005: https://www.theguardian.com/football/2005/dec/31/newsstory.sport4

Nov 17 2005: https://www.theguardian.com/football/2005/nov/17/sport.comment1

July 18 2002: https://www.theguardian.com/football/2002/jul/18/thefiver.sport

July 13 2001: https://www.theguardian.com/football/2001/jul/13/newsstory.sport2


Feb 26 2017: https://www.thesun.co.uk/sport/football/2932296/sevilla-2-leicester-1-champions-league-report/

May 28 2015: https://www.express.co.uk/sport/football/580667/Ashley-Young-Louis-Van-Gaal-Manchester-United-career

Nov 2 2011: https://www.theguardian.com/football/2011/nov/02/footballers-produce-food-and-drink

Mar 22 2011: https://www.theguardian.com/football/2011/mar/22/aston-villa-director-charles-krulak

Jan 27 2011: https://www.theguardian.com/football/2011/jan/27/the-fiver-holloway-blackpool-liverpool

Oct 11 2007: https://www.dailymail.co.uk/sport/football/article-487097/Rooney-Ive-played-England-shirt-years.html

Dec 3 2005: https://www.theguardian.com/football/2005/dec/03/newsstory.sport8

July 29 2005: https://www.theguardian.com/football/2005/jul/29/newsstory.sport8


150%
----------
Oct 21 2017: https://www.express.co.uk/sport/football/869361/Chelsea-Watford-Antonio-Conte-Premier-League-sack-rumours

Oct 15 2017: https://www.independent.co.uk/sport/football/premier-league/chelsea-latest-news-antonio-conte-vs-crystal-palace-highlights-a8001566.html

Aug 21 2017: https://www.independent.co.uk/sport/football/premier-league/tottenham-vs-chelsea-reaction-press-conference-thibaut-courtois-a7904476.html

Apr 2 2017: https://www.theguardian.com/football/2017/apr/02/hearts-celtic-scottish-premiership-match-report

Mar 10 2017: https://www.theguardian.com/football/2017/mar/10/fa-cup-photo-essay-middlesbrough-v-oxford-united-in-the-fifth-round

Feb 23 2017: https://www.thesun.co.uk/sport/football/2896935/middlesbrough-3-oxford-2-cristhian-stuani-breaks-league-one-sides-hearts-after-dramatic-fa-cup-tie/

Feb 18 2017: https://www.theguardian.com/football/2017/feb/18/middlesbrough-oxford-united-fa-cup-match-report

Apr 25 2016: https://www.theguardian.com/football/2016/apr/25/zinedine-zidane-cristiano-ronaldo-karim-benzema-real-madrid-manchester-city

Mar 10 2016: https://www.bbc.com/sport/football/35777840

Oct 18 2014: https://www.theguardian.com/football/2014/oct/18/bobby-zamora-relegation-qpr

Apr 7 2014: https://www.bbc.com/sport/football/26926938

Sep 23 2013: https://www.bbc.com/sport/football/24188270

Mar 8 2013: https://www.independent.co.uk/sport/football/premier-league/liverpool-striker-luis-suarez-is-trying-to-change-says-brendan-rodgers-8526999.html

Jan 25 2012: https://www.bbc.com/sport/football/16721575

Jan 6 2012: https://www.theguardian.com/football/2012/jan/06/andrew-johnson-christopher-samba-qpr

Oct 23 2010: https://www.theguardian.com/football/2010/oct/30/wolverhampton-wanderers-manchester-city
