# Supplementary material for: Evolutionary dynamics of hyperbolic language
Source: PLoS Comput Biol. 2023 Feb 23;19(2):e1010872. doi: 10.1371/journal.pcbi.1010872 (PMC9949666; doi:10.1371/journal.pcbi.1010872)
Supplement: S3 File — (TXT) [file pcbi.1010872.s003.txt]

150%
----
Oct 15 2017: https://www.independent.co.uk/sport/football/premier-league/chelsea-latest-news-antonio-conte-vs-crystal-palace-highlights-a8001566.html


130%
----
Jan 29 2018: https://www.dailymail.co.uk/sport/football/article-5324691/Antonio-Conte-proud-sung-Chelsea-fans.html


120-130%
--------
July 1 2016: https://www.telegraph.co.uk/football/2016/07/01/germany-vs-italy-euro-2016-quarter-final-live/

Mar 18 2018: https://www.express.co.uk/sport/football/933298/Leicester-City-vs-Chelsea-Antonio-Conte-FA-Cup

Feb 7 2017: https://www.express.co.uk/sport/football/764013/Chelsea-Antonio-Conte-Eden-Hazard-Arsenal-Premier-League

May 28 2017: https://www.express.co.uk/sport/football/809949/Chelsea-Transfer-News-LIVE-Updates-Rumours-Gossip


120%
——— 
2/5/18: https://www.theguardian.com/football/2018/feb/06/chelsea-football-antonio-conte-played-with-fear-future-watford-premier-league

4/6/18: https://www.theguardian.com/football/2018/apr/06/antonio-conte-chelsea-angry-sad

5/18/18: https://www.theguardian.com/football/2018/may/18/antonio-conte-chelsea-winner-lost-mojo-fa-cup-final

8/11/17: https://www.theguardian.com/football/2017/aug/11/chelsea-antonio-conte-title-defence

7/19/17: https://www.theguardian.com/football/2017/jul/19/the-fiver-england-scotland-euro-2017

2/23/18: https://www.dailymail.co.uk/sport/football/article-5427791/Chelsea-stars-use-resistance-bands-ahead-Man-Utd-clash.html

2/1/18: https://www.thesun.co.uk/sport/football/5477716/chelsea-antonio-conte-sacked-odds-slashed/

Dec 11 2017: https://www.telegraph.co.uk/football/2017/12/11/antonio-conte-worries-squad-not-big-enough-compete-chelsea-handed/

Sep 16 2017: https://www.mirror.co.uk/sport/football/news/arsenal-hammering-year-ago-catalyst-11184753

Feb 11 2017: https://www.thesun.co.uk/sport/football/2842203/chelsea-manager-antonio-conte-has-admitted-he-doesnt-like-watching-himself-on-tv-after-matches-because-he-is-ashamed-of-the-passion-he-shows-on-the-touchline/

1/23/18: https://www.independent.co.uk/sport/football/premier-league/antonio-conte-chelsea-manchester-united-manchester-city-premier-league-a8174676.html


110%
———
1/13/2018: https://www.telegraph.co.uk/football/2018/01/13/chelsea-vs-leicester-city-premier-league-live-score-updates/


8/21/2016: https://www.theguardian.com/football/2016/aug/21/antonio-conte-chelsea-manager
9/12/2017: https://www.theguardian.com/football/live/2017/sep/12/chelsea-v-qarabag-champions-league-live


1/22/2018: https://www.football.london/chelsea-fc/fixtures-results/conte-press-conference-chelsea-sanchez-14152317

10/20/2013: https://www.sportmediaset.mediaset.it/calcio/juventus/2013/articoli/1014751/juventus-fiorentina-conte-il-match-era-chiuso-poi-ci-sono-stati-10-da-incubo-.shtml

8/30/2013: https://www.gazzetta.it/Calcio/Squadre/Juventus/30-08-2013/juventus-conte-matri-201063494958.shtml

4/02/2012: https://www.goal.com/it/news/2/serie-a/2012/04/02/3008204/alla-juve-va-tutto-bene-tranne-una-cosa-allora-ci-pensa-il

4/18/2014: https://www.gazzetta.it/Calcio/Serie-A/Juventus/18-04-2014/juventus-conte-bologna-marotta-80473531124.shtml?refresh_ce-cp
